# Supplementary material for: Exploring meat processing in the past: Insights from the Nunamiut people
Source: PLoS One. 2021 Jan 13;16(1):e0245213. doi: 10.1371/journal.pone.0245213 (PMC7806178; doi:10.1371/journal.pone.0245213)
Supplement: S1 Appendix — (XLSX) [file pone.0245213.s001.xlsx]

## Sheet: Feuil1
	a)	Palangana	Bear	33B	TL2	TL3	Kakinya	Rulland	Tulukana			Short				Intermediate				Long		N. Tot
	Tot. Portion 1	125	514	2	9	17	437	197	212		b)	-2.5 to -2.17	-2.17 to -1.84	-1.84 to -1.51	-1.51 to -1.18	-1.18 to -0.85	-0.85 to -0.52	-0.52 to -0.19	-0.19 to 0.14	0.14 to 0.47	0.47 to 0.80
	Longitudinal	14	25	_	_	_	52	42	31		Palangana	_	_	_	1.77	30.98	55.8	10.18	0.99	0.28	_	1414
	Humerus	_	1	_	_	_	5	1	2		Bear	_	0.05	0.20	4.19	36.55	44.38	10.94	3.1	0.54	0.05	2030
	Radioulna	1	12	_	_	_	26	25	22		33B	_	_	_	4.47	50.35	37.65	6.59	0.47	0.47	_	425
	Femur	13	4	_	_	_	10	7	3		TL2	_	_	_	1.76	40.53	45.81	9.25	2.2	0.45	_	227
	Tibia	_	8	_	_	_	11	9	4		TL3	_	_	_	1.32	39.21	48.95	8.68	1.58	0.26	_	380
	Oblique	56	251	2	7	11	207	86	82		Kakinya	_	_	_	2.78	21.51	44.97	20.22	8.51	1.96	0.05	1939
	Humerus	6	37	_	_	_	21	11	6		Rulland	_	_	_	3.67	24.6	48.23	15.18	6.24	1.84	0.24	817
	Radioulna	9	68	2	7	3	67	33	45		Tulukana	_	0.04	_	0.75	13.61	44.87	26	11.3	3.16	0.27	2815
	Femur	34	82	_	_	1	64	24	18
	Tibia	7	64	_	_	7	55	18	13
	Transverse	55	238	_	2	6	178	69	99
	Humerus	12	39	_	_	2	20	7	43
	Radioulna	12	36	_	2	3	43	20	26
	Femur	29	64	_	_	_	65	16	15
	Tibia	2	99	_	_	1	50	26	15
	Tot. Portion 2	413	497	94	33	121	398	210	942
	Longitudinal	5	14	1	1	2	128	80	277
	Humerus	_	2	_	_	_	10	17	63
	Radioulna	1	8	_	_	2	50	55	68
	Femur	3	1	_	_	_	21	4	39
	Tibia	1	3	1	1	_	47	4	107
	Oblique	199	280	48	18	80	192	86	423
	Humerus	35	60	_	5	8	24	21	94
	Radioulna	22	67	16	1	26	69	16	62
	Femur	108	63	6	3	2	26	14	102
	Tibia	34	90	26	9	44	73	35	165
	Transverse	209	203	45	14	39	78	44	242
	Humerus	47	25	_	4	5	14	10	72
	Radioulna	22	31	12	4	24	16	21	57
	Femur	65	65	12	5	5	10	9	40
	Tibia	75	82	21	1	5	38	4	73
	Tot. Portion 3	302	183	165	83	85	241	30	600
	Longitudinal	5	_	1	2	1	81	21	232
	Humerus	_	_	_	_	_	4	10	73
	Radioulna	2	_	_	_	1	12	10	35
	Femur	1	_	_	2	_	22	1	61
	Tibia	2	_	1	_	_	43	_	63
	Oblique	142	110	101	30	61	100	8	266
	Humerus	49	60	_	7	26	29	7	82
	Radioulna	23	16	19	8	4	6	_	17
	Femur	35	11	19	8	16	22	1	73
	Tibia	35	23	63	7	15	43	_	94
	Transverse	155	73	63	51	23	60	1	102
	Humerus	25	19	_	1	1	3	1	38
	Radioulna	20	9	10	3	5	13	_	27
	Femur	49	6	16	34	7	12	_	14
	Tibia	61	39	37	13	10	32	_	23
	Tot. Portion 4	451	462	158	74	121	431	136	951
	Longitudinal	2	1	_	1	_	85	32	229
	Humerus	1	_	_	_	_	18	4	94
	Radioulna	1	_	_	_	_	10	6	21
	Femur	_	1	_	1	_	33	2	63
	Tibia	_	_	_	_	_	24	20	51
	Oblique	250	191	76	32	70	201	47	482
	Humerus	115	71	20	2	21	46	12	199
	Radioulna	29	12	2	12	11	32	14	19
	Femur	60	60	15	6	29	61	12	161
	Tibia	46	48	39	12	9	62	9	103
	Transverse	199	270	82	41	51	145	57	240
	Humerus	82	120	6	7	19	72	40	113
	Radioulna	26	12	5	8	4	11	12	18
	Femur	47	100	26	8	26	47	4	64
	Tibia	44	38	45	18	2	15	1	45
	Tot. Portion 5	124	377	17	28	36	382	244	109
	Longitudinal	_	6	_	2	_	31	40	14
	Humerus	_	6	_	1	_	13	9	7
	Radioulna	_	_	_	_	_	3	12	4
	Femur	_	_	_	_	_	9	15	3
	Tibia	_	_	_	1	_	6	4	_
	Oblique	61	154	4	6	19	168	89	51
	Humerus	44	55	2	3	1	34	38	17
	Radioulna	7	28	_	_	5	39	23	6
	Femur	3	37	2	1	5	69	22	13
	Tibia	7	34	_	2	8	26	6	15
	Transverse	63	217	13	20	17	183	115	44
	Humerus	27	52	6	7	5	61	26	12
	Radioulna	16	51	3	2	5	41	34	12
	Femur	10	81	_	5	7	59	35	15
	Tibia	10	33	4	6	_	22	20	5
	Total general	1415	2033	436	227	380	1889	817	2814
